# Supplementary material for: Measuring the density of iodine depositions: Detecting an invisible residual tumor after conventional transarterial chemoembolization
Source: PLoS One. 2020 Jan 29;15(1):e0227972. doi: 10.1371/journal.pone.0227972 (PMC6988944; doi:10.1371/journal.pone.0227972)
Supplement: S1 Table — (XLSX) [file pone.0227972.s001.xlsx]

## Sheet: Tabelle1
	arterial volume (ml)		venous volume (ml)		enhancement score		enhancement score relative to noncontrast density
	without residual tumor in DSA	with residual tumor in DSA	without residual tumor in DSA	with residual tumor in DSA	without residual tumor in DSA	with residual tumor in DSA	without residual tumor in DSA	with residual tumor in DSA
	14.37	5.3455	14.05	6.4255	-9.70023	19.4744	-0.0818892	0.0827067
	26.885	19.575	25.065	19.26	-24.1212	2.97007	-0.152619	0.0252821
	13.965	1.245	14.265	1.405	-11.0964	12.0971	-0.027335	0.0377965
	5.44	2.273	5.635	2.4355	-24.1579	15.7735	-0.134844	0.0355831
	3.145	30.995	2.12	32.42	-10.0243	-11.4158	-0.0604875	-0.0612381
	3.045	32.375	2.77	30.13	-6.03962	19.4908	-0.0462191	0.110511
	7.3	5.145	6.825	4.97	6.40844	-0.431845	0.0307995	-0.00254092
	2.05	1.35	1.84	1.52	-30.2806	-5.54824	-0.160448	-0.0240863
	5.99	26.44	5	25.955	-4.18965	-17.452	-0.0132884	-0.125362
	8.345	2.1	8.42	2.375	-20.5523	-9.26848	-0.168761	-0.048638
	1.71	6.87	1.915	7.53	-13.8465	-19.6806	-0.100372	-0.129397
	4.33	11.52	4.86	11.01	-29.3773	1.13326	-0.120035
	2.06	21.19	1.995	21.06	-32.6447	-3.49912	-0.155124
	1.87	5.535	1.53	5.02	-1.69352	16.1281	-0.0091501
	17.995		17.215		-5.39773
	16.59		16.63		-6.77118
